# Supplementary material for: Bioinformatic Analysis and In Vitro and In Vivo Experiments Reveal That Fibrillarin Participates in the Promotion of Lung Metastasis in Hepatocellular Carcinoma
Source: Bioengineering (Basel). 2022 Aug 17;9(8):396. doi: 10.3390/bioengineering9080396 (PMC9405174; doi:10.3390/bioengineering9080396)
Supplement: Supplementary file 1 [file bioengineering-09-00396-s001.zip]

Archive with 1 entries (1 files):
- bioengineering-1806841-supplementary.pdf
